# Supplementary material for: Identifying cases of chronic pain using health administrative data: A validation study
Source: Can J Pain. 2020 Dec 3;4(1):252–67. doi: 10.1080/24740527.2020.1820857 (PMC7967902; doi:10.1080/24740527.2020.1820857)
Supplement: Supplemental Material [file UCJP_A_1820857_SM7355.zip]

Archive with 5 entries (5 files):
- Figure S1, Oct 8, 2020.TIF
- Supplementary file 1 changes accepted.docx
- Supplementary file 2 changes accepted.docx
- Supplementary file 3 changes accepted.docx
- Supplementary file 4, Oct 8, 2020.docx
